# Supplementary material for: PAS Domain-Containing Chemoreceptors Influence the Signal Sensing and Intestinal Colonization of Vibrio cholerae
Source: Genes (Basel). 2022 Nov 27;13(12):2224. doi: 10.3390/genes13122224 (PMC9777591; doi:10.3390/genes13122224)
Supplement: Supplementary file 1 [file genes-13-02224-s001.zip]

Archive with 1 entries (1 files):
- genes-1954077-supplementary.pdf
